# Supplementary material for: Climate Spaces and Cliffs: A Novel Bovine Thermodynamic and Mass Balances Model
Source: Animals (Basel). 2023 Sep 27;13(19):3043. doi: 10.3390/ani13193043 (PMC10572002; doi:10.3390/ani13193043)
Supplement: Supplementary file 1 [file animals-13-03043-s001.zip]

Archive with 1 entries (1 files):
- animals-2426347-supplementary.pdf
